# Supplementary material for: Global One Health post-graduate programmes: a review
Source: One Health Outlook. 2024 Apr 10;6:7. doi: 10.1186/s42522-024-00097-6 (PMC11007884; doi:10.1186/s42522-024-00097-6)
Supplement: Supplementary file 1 — Supplementary Material 1. [file 42522_2024_97_MOESM1_ESM.xlsx]

## Sheet: ST1
#	Continent	Course type	Course title	Host universities	Country	Mode of delivery	Part-time/ Full-time	Duration	Webpage link
Included in the analysis
1	Africa	Master	Master of Science in One Health	The Hassan II Institute of Agriculture and Veterinary Medicine	Morocco	Information not available	Information not available	Information not available	https://oh-nextgen.avia-gis.com/course/category.php?id=13
2	Africa	Master	Master of Science of Global Health Delivery (One Health option)	University of Global Health Equity	Rwanda	On-site	Full-time	2 years	https://ughe.org/mghd-one-health-track
3	Africa	Master	Master of Science in Global One Health: Diseases at the human-animal interface	University of Pretoria	South Africa	Blended (mainly online with optional on-site course)	Full-time	2 years	https://www.up.ac.za/msc-global-one-health
4	Africa	Master	Master of Science in One Health Molecular Biology	Sokoine University of Agriculture	Tanzania	On-site	Both full-time and part-time	2 years (full-time) or 3 years (part-time)	https://www.sua.ac.tz/programme/master-science-one-health-molecular-biology
5	Africa	Master	Master of Science in One Health Analytical Epidemiology	University of Zambia	Zambia	On-site	Both full-time and part-time	2 years (full-time) or more (part-time)	https://aceidha.unza.zm/academics/masters/master-of-science-one-health-analytical-epidemiology
6	Australia	Master	Master of Public Health with specialization in Infectious Disease Control	University of Sydney	Australia	Both on-site and online	Both full-time and part-time	1.5 years (full-time) or more (part-time)	https://www.sydney.edu.au/handbooks/medicine_health_pg/coursework_pz/public_health/communicable_disease_control_unit_of_study_table.html
7	Europe	Master	Master of Science in Global One Health: Diseases at the human-animal interface	Institute of Tropical Medicine, Antwerp	Belgium	Blended (mainly online with optional on-site course)	Full-time	2 years	https://edu.itg.be/courses/msc-in-global-one-health
8	Europe	Master	One Health Master Degree	University of Sarajevo	Bosnia and Herzegovina	On-site	Full-time	1 year	https://cis.unsa.ba/en/programs/master/one-health/
9	Europe	Master	Master of Public Health with One Health concept	University of Nicosia	Cyprus	Online	Both full-time and part-time	1 year (full-time) or more (part-time)	https://www.med.unic.ac.cy/education/master-of-public-health-mph/
10	Europe	Master	Master International One Health with specialization in Managing Health of Populations	Claude Bernard University of Lyon	France	On-site	Full-time	1 year	http://chaire-vph.vetagro-sup.fr/formations/master-oh-mhp/
11	Europe	Master	Master One Health- Emerge	Oniris Nantes, France	France	On-site	Full-time	2 years	https://www.oniris-nantes.fr/etudier-a-oniris/les-masters/master-one-health-emerge
12	Europe	Master	Man-Imal One Health Master's Degree: From Animal To Man	Oniris Nantes, France; Nantes University, France; University of Angers, France; School of Agricultures (ESA), France	France	On-site	Full-time	1 year	https://medecine.univ-nantes.fr/formation-initiale/man-imal-one-health-masters-degree-from-animal-to-man-analysing-and-managing-health-and-food-risks
13	Europe	Master	Master in Artificial Intelligence for One Health (AI4OneHealth)	Universite Grenoble Alpes	France	Online	Full-time	1 year	https://www.masterai4onehealth.eu/
14	Europe	Master	Master of Science in Infectious Disease and One Health (IDOH+)	University of Tours, France; Autonomous University of Barcelona, Spain; Hannover Medical School, Germany	France, Spain, Germany	On-site	Full-time	2 years	https://www.infectious-diseases-one-health.eu/
15	Europe	Master	Master in Health and Environment (One Health track)	Utrecht University	Netherlands	On-site	Full-time	2 years	https://www.uu.nl/en/masters/one-health/get-to-know
16	Europe	Master	Master Program in One Health – Human and Animal Public Health	University of Evora; NOVA- Medical School	Portugal	On-site	Full-time	2 years	https://www.uevora.pt/en/study/courses/master-degrees?curso=2541
17	Europe	Master	Master's Degree in Zoonoses and One Health	Autonomous University of Barcelona	Spain	On-site	Full-time	1 year	https://www.uab.cat/web/estudiar/official-master-s-degrees/general-information/zoonosis-and-one-health-1096480962610.html?param1=1345694246010
18	Europe	Master	Master in Design for One Health	University of Vic - Central University of Catalonia	Spain	On-site	Full-time	1 year	https://www.elisava.net/en/master-design-one-health
19	Europe	Master	Master of Public Health in One Health and Planetary Health	James Lind Institute	Switzerland	Online	Part-time	1.5-2 years	https://jliedu.ch/courses/mph-in-one-health-and-planetary-health/
20	Europe	Master	Master of Science in One Health: Ecosystems, Humans and Animals	Royal Veterinary College, University of London; London School of Tropical Medicine and Hygiene	United Kingdom	On-site	Both full-time and part-time	1 year (full-time) or 2 years (part-time)	https://www.rvc.ac.uk/study/postgraduate/one-health
21	Europe	Master	Master of Science in One Health	University of Edinburgh	United Kingdom	Online	Part-time	3-6 years	https://www.ed.ac.uk/vet/studying/postgraduate/taught-programmes/one-health
22	Europe	Master	Master of Science in One Health	University of Glasgow	United Kingdom	Online	Part-time	30 months	https://www.gla.ac.uk/postgraduate/taught/onehealth/
23	North America	Master	Master of Science in One Health	University of Western Onatrio (Western University)	Canada	On-site	Both full-time and part-time	2 years (full-time) or more (part-time)	https://www.schulich.uwo.ca/pathol//gps/research_programs/programs/msc_phd/one_health.html
24	North America	Master	Master of Science in One health	Ross University	Saint Kitts and Nevis	Online	Part-time	Up to 3 years	https://veterinary.rossu.edu/postgraduate/msc-one-health
25	North America	Master	Master of Public Health with concentration in Animals, People, and the Environment	Colorado State University	United States	On-site	Both full-time and part-time	2 years (full-time) or up to 5 years (part-time)	https://publichealth.colostate.edu/concentration/animals-people-and-the-environment/
26	North America	Master	Master of Public Health with Infectious Disease and Zoonosis	Kansas State University	United States	On-site; online; or hybrid	Full-time	2 years (full-time) or more (part-time)	https://www.k-state.edu/mphealth/areas/disease.html
27	North America	Master	Masters in Public Health (with a concentration in Global One Health)	Midwestern University	United States	Online	Part-time	3.5-4 years	https://midwestern.edu/academics/degrees-and-programs/master-of-public-health-x61376
28	North America	Master	Master of Public Health with specialization in Veterinary Public Health	Ohio State University	United States	On-site	Full-time	2 years	https://vet.osu.edu/education/what-vph
29	North America	Master	Master of Science in Conservation medicine (using one health)	Tufts University	United States	On-site	Full-time	1 year	https://vet.tufts.edu/masters-programs/ms-conservation-medicine
30	North America	Master	One Health Master's Degree (community advocacy concentration)	University of Alaska Fairbanks	United States	Online	Both full-time and part-time	1 year (full-time) or more (part-time)	https://uaf.edu/onehealth/education/master.php
31	North America	Master	One Health Master's Degree (biomedical concentration)	University of Alaska Fairbanks	United States	Online	Both full-time and part-time	2 years (full-time) or more (part-time)	https://uaf.edu/onehealth/education/master.php
32	North America	Master	Master of Public Health in One Health	University of Arizona	United States	On-site	Both full-time and part-time	2 years (full-time) or 3-4 years (part-time)	https://www.publichealth.arizona.edu/academics/masters/mph/one-health
33	North America	Master	Master of Health Science in Environmental and Global Health with a concentration in One Health	University of Florida	United States	Both on-site and online	Both full-time and part-time	2 years (full-time) or more (part-time)	https://egh.phhp.ufl.edu/education/degree-programs/mhs-one-health/
34	North America	Master	Master of Public Health with emphasis in Veterinary Public Health	University of Missouri	United States	Online	Full-time	1 year	https://healthprofessions.missouri.edu/public-health/masters-degree-mph/veterinary-public-health-emphasis/
35	North America	Master	Master of Public Health (One Health Track)	University of Pennsylvania	United States	On-site	Both full-time and part-time	2 years (full-time) or 3 years (part-time)	https://catalog.upenn.edu/graduate/programs/public-health-mph/
36	North America	Master	Master of Science in Environmental Health Sciences- Applied (One Health track)	University of Washington	United States	On-site	Full-time	2 years	https://deohs.washington.edu/master-science-environmental-health-sciences
37	North America	Master	Master of Science in Environmental Health Sciences (One Health track)	University of Washington	United States	On-site	Full-time	15 months	https://deohs.washington.edu/master-science-environmental-health-sciences-applied
38	North America	Master	Master of Public Health with concentration in Infectious Disease	Virginia Tech	United States	On-site	Both full-time and part-time	2 years (full-time) or more (part-time)	https://publichealth.vt.edu/curriculum/graduateprogram/master-of-public-health--mph--degree.html
39	South America	Master	Professional Master's Program in Unique 'One' Health	Rural Federal University of Pernambuco	Brazil	On-site	Both full-time and part-time	1 year (full-time) or up to 2 years (part-time)	http://www.pmpsu.ufrpe.br/
40	South America	Master	One Health Master’s Degree	Universidade Santo Amaro	Brazil	On-site	Full-time	2 years	https://www.unisa.br/cursos/mestrado/one-health-masters-degree/
41	North America	Bachelor	Bachelor of Medical Science with honors specialization in One Health	University of Western Onatrio (Western University)	Canada	On-site	Both full-time and part-time	4 years (full-time)	https://www.schulich.uwo.ca/pathol//undergraduate/bmsc/onehealth/index.html
42	North America	Bachelor	Bachelor of Science in One Health	Fontbonne University	United States	On-site	Full-time	Information not available	https://www.fontbonne.edu/academics/college-arts-sciences/biological-behavioral-sciences-department/bachelor-of-science-in-one-health/
43	North America	Bachelor	Bachelor of Science in One Health	Westminister College	United States	On-site	Full-time	Information not available	https://www.wcmo.edu/academics/programs/one-health.html
Not included in the analysis because of unavailability of the curriculumn and/or not a Masters/Bachelor program
44	Africa	Master	Master of Science in One Health Food Safety	University of Zambia	Zambia	On-site	Both full-time and part-time	2 years (full-time) or more (part-time)	https://aceidha.unza.zm/node/120
45	Africa	Master	Master of Science in One Health Food Safety & Risk Analysis	University of Zambia	Zambia	On-site	Both full-time and part-time	2 years (full-time) or more (part-time)	https://aceidha.unza.zm/academics/masters/master-of-science-one-health-food-safety-%26-risk-analysis
46	Africa	Master	Master of Science in One Health Laboratory Diagnostics	University of Zambia	Zambia	On-site	Both full-time and part-time	2 years (full-time) or more (part-time)	https://aceidha.unza.zm/academics/masters/master-of-science-one-health-laboratory-diagnostics
47	Asia	Master	Master of Public Health with concentration in One Health	Chittagong Veterinary and Animal Sciences University	Bangladesh	On-site	Full-time	1.5 years	https://cvasu.ac.bd/office/one-health-institute
48	Asia	Master	Master of Public Health (One Health and Public Health track)	Hanoi Medical University	Vietnam	On-site	Full-time	1 year	https://sdh.hmu.edu.vn/news/tID11649_hanoi-medical-university-school-of-preventive-medicine-and-public-health.html
49	Europe	Master	Masters in Environmental Medicine	The Niccolò Cusano University	Italy	Online	Part-time	4-5 years	https://www.ok-salute.it/ambiente-salute/al-via-il-primo-master-in-medicina-ambientale/#Il_duplice_obiettivo_del_Master
50	North America	Specialization	Initiative for One Health and the Environment	University of Maine	United States	On-site	Full-time	Information not available	https://nsfa.umaine.edu/one-health/one-health-nrt/
51	North America	Specialization	Collaborative specialization in One Health	University of Guelph	Canada	On-site	Full-time	Information not available	https://graduatestudies.uoguelph.ca/programs/onehealth

## Sheet: ST2
#	Continent	Course type	Course title	Host universities	Country	Courses offered
						Principles and concepts of One Health	Major branches of One Health (Public health, animal health and environmental health)	Infectious diseases, zoonoses, and surveillance	Microbiology, Immunology, and allied	Epidemiology and biostatistics	Risk analysis and crises management	Communication	Food safety	Ethics	Economics, policy, and management	Internship/ Externship/ Research project	Others
Included in the analysis
1	Africa	Master	Master of Science in One Health	The Hassan II Institute of Agriculture and Veterinary Medicine	Morocco	One Health	Socio-cultural aspects of One Health	Specific diseases and integrated control	-	Epidemiological concepts in a One Health framework; survey methods oriented towards a One Health approach; Geographic Information Systems (GIS)	Risk analysis in the One Health context	Health education and communication	-	-	Economics of human and animal health; development of a health policy	-	-
2	Africa	Master	Master of Science of Global Health Delivery (One Health option)	University of Global Health Equity	Rwanda	One Health	Ecosystem health; climate change and health	Human, animal and environmental dimensions of neglected tropical Diseases; infectious disease management	-	-	Pandemic preparedness and response	-	Food security	-		One Health practicum project	-
3	Africa	Master	Master of Science in Global One Health: Diseases at the human-animal interface	University of Pretoria	South Africa	One Health: basic concepts; advanced One Health; advanced One Health: policy	Animal health management: high impact and emerging diseases;	Laboratory diagnostics; general vector-borne diseases; surveillance and survey methodology	Applied veterinary virology; applied veterinary bacteriology; applied veterinary helminthology	Basic epidemiology; applied epidemiology; advanced epidemiology; research methodology	-	-	-	-		Research project	Applied serology; applied molecular biology; selected tick identification
4	Africa	Master	Master of Science in One Health Molecular Biology	Sokoine University of Agriculture	Tanzania	One Health medicine	-	Pathogen evolution and emerging infectious diseases	Immunology of infectious diseases	Research methodology; statistics and data management	-	-	-	-		Research dissertation	Comparative genomics and bioinformatics; techniques in molecular and cellular biology; advanced molecular biology
5	Africa	Master	Master of Science in One Health Analytical Epidemiology	University of Zambia	Zambia	One Health Medicine	Environmental epidemiology	Disease surveillance; emerging and re-emerging disease	-	Research methodology and computer applications; principles of epidemiology; molecular epidemiology; principles of biostatistics; infectious disease modelling and GIS; advanced statistical methods in epidemiology; bioinformatics	Risk Analysis	-	-	-	Health economics, policy, monitoring and evaluation		Globalisation
6	Australia	Master	Master of Public Health with specialization in Infectious Disease Control	University of Sydney	Australia	One Health	Disease prevention and health promotion; public health: critical challenges; environmental health; climate change and public health	Vaccines in public health; global communicable disease control; infection prevention and control in healthcare	-	Epidemiology methods and uses; introduction to qualitative research in health; doing a systematic review; introductory biostatistics	Humanitarian crises and refugee health	-	-	Research ethics; public health ethics; clinical ethics; introduction to human research ethics; medicines policy, economics and ethics; ethics of neuroscience and mental Health	Health policy and health economics	Public health research project	Quality and safety in health care; sexual and reproductive health promotion; moral theory; philosophy of health
7	Europe	Master	Master of Science in Global One Health: Diseases at the human-animal interface	Institute of Tropical Medicine, Antwerp	Belgium	One Health: basic concepts; advanced One Health; advanced One Health: policy	Animal health management: high impact and emerging diseases	Laboratory diagnostics; general vector-borne diseases; surveillance and survey methodology	Applied veterinary virology; applied veterinary bacteriology; applied veterinary helminthology	Basic epidemiology; applied epidemiology; advanced epidemiology; research methodology		-	-	-		Research project	Applied serology; applied molecular biology; selected tick identification
8	Europe	Master	One Health Master Degree	University of Sarajevo	Bosnia and Herzegovina	Regulatory concept of One Health	-	Emerging public health threats; survey and surveillance	-	-	Risk analysis; emergency preparedness and response	-	Food safety	Bioethics	Decision making	Individual project	Quality assurance and biosafety in laboratories
9	Europe	Master	Master of Public Health with One Health concept	University of Nicosia	Cyprus	One Health	Principles of public health; health protection and health promotion; environmental determinants of health; environmental and occupational health; population ageing and health; public health nutrition	Major chronic and infectious diseases	-	Principles of epidemiology; quantitative and qualitative research studies; biostatistics	Response to environmental emergencies and disasters	-	-	Research ethics	Health economics	Public health research project	Health inequality
10	Europe	Master	Master International One Health with specialization in Managing Health of Populations	Claude Bernard University of Lyon	France	International standards and One Health	Biodiversity and Health	-	-	Epidemiology; biostatistics, modelling	Crises management	Decision making, communication	-	-	Socio-economy, advanced economics	Internship	-
11	Europe	Master	Master One Health- Emerge	Oniris Nantes, France	France	One Health	-	Zoonotic infectious diseases	-	Data science	Food-related biological risks; chemical risks; prevention and management of health crises; management and communication with a systemic approach to health and decision-making for its prevention and management	-	Food-related biological risks	-	Organizations, economics and health policies	Internship	-
12	Europe	Master	Man-Imal One Health Master's Degree: From Animal To Man	Oniris Nantes, France; Nantes University, France; University of Angers, France; School of Agricultures (ESA), France	France	One Health	-	-	-	Epidemiology	Biological and chemical risks; risk and nutritional contamination/transfers	Management and communication	-	-	Health organization and policies	Internship and research project	Production chains
13	Europe	Master	Master in Artificial Intelligence for One Health (AI4OneHealth)	Universite Grenoble Alpes	France	One Health	-	-	-	Data management technologies and policies; AI for OMICS data integration; machine learning and deep learning for health data analysis	-	-	-	Ethical and societal aspects of artificial intelligence		Internship	Neural network modelling AI for health applications; IOT and AI for health; application of AI for healthcare; proteomics for health research; introduction to AI for Health
14	Europe	Master	Master of Science in Infectious Disease and One Health (IDOH+)	University of Tours, France; Autonomous University of Barcelona, Spain; Hannover Medical School, Germany	France, Spain, Germany	Principles of One Health	Infectious diseases and public health	Major and endemic zoonoses; One Health in emergent diseases and in special situations; infectious diseases and diagnostics; emerging viral infections: discovery and intervention strategies	Host-pathogen interaction; immunology; virulence and resistance	Epidemiology; biostatistics; GIS	Risk assessment; outbreak response; humanitarian emergency response	Community communication	One Health in food safety and food security	Animal welfare, animal models and their alternatives; bioethics		Internship and research project	Biosafety and biosecurity; translational medicine and innovative therapies; genomes and genome editing; biorisk management; scientific reading, writing and presentation
15	Europe	Master	Master in Health and Environment (One Health track)	Utrecht University	Netherlands	Introduction to One Health	Environmental health	Infectious diseases and One Health	-	Epidemiology; epidemiology of animal infectious diseases; basic principles of biostatistics; mathematical modeling of infectious diseases	Risk assessment in One Health	-	-	-		Research project	-
16	Europe	Master	Master Program in One Health – Human and Animal Public Health	University of Evora; NOVA- Medical School	Portugal	One Health concept	General principles of health management; human behavior and health; environmental sustainability; biodiversity conservation	Surveillance systems	-	Epidemiology; introduction to research methodology; data analysis and health	-	-	Zoonosis and food security	Ethics and public health; human wellbeing and animal welfare		Internship project	General theory of human rights
17	Europe	Master	Master's Degree in Zoonoses and One Health	Autonomous University of Barcelona	Spain	One Health: introduction; methodologies applied to the multidisciplinary environment of One Health	-	Multidisciplinary application of One Health in major and endemic zoonoses, multidisciplinary application of One Health in emerging zoonoses and in special situations	-	Epidemiological methods; biostatistics	Food safety risk analysis; outbreak response	-	Multidisciplinary application of One Health in food-borne zoonoses and food safety and security			Master's Degree Dissertation	-
18	Europe	Master	Master in Design for One Health	University of Vic - Central University of Catalonia	Spain	One Health	Global health management; environment and health	-	-	-	-	-	-	Ethics		Master thesis project	-
19	Europe	Master	Master of Public Health in One Health and Planetary Health	James Lind Institute	Switzerland	One Health	Introduction to public health and healthcare; community medicine; preventive medicine and population health; occupational health; evaluating international public health issues; pharmaceuticals in global public health; global health security; global health collaboration; agriculture/ livestock/ animal shelters management; wildlife disease management; environmental health; planetary health; environ…	Infectious diseases; introduction to surveillance; immunization; surveillance of human and animal diseases; emerging zoonotic diseases	Vector-parasite interactions	Epidemiology; research methods; One Health epidemiology; biostatistics; geospatial analysis of public health; disease modelling	Public health risk assessment for human exposure to chemicals; public health disasters: a global ethical framework; outbreak investigations	Data and communication	-	-	Health economics; global health policy and development; health planning and hospital management; resources and administration;	Master's dissertation	Nutrition; mental health; fundamentals of sexual and reproductive health; health and human rights; impact of artificial intelligence (AI) on urban living and public; environmental law and policy
20	Europe	Master	Master of Science in One Health: Ecosystems, Humans and Animals	Royal Veterinary College, University of London; London School of Tropical Medicine and Hygiene	United Kingdom	One Health (Foundations, Situation Analysis and Systems Thinking)	Globalization and health; medical anthropology and public health	Infectious disease emergence and control; surveillance	Vector Biology and Vector-Parasite Interactions	Principles of epidemiology and surveillance, epidemiology of infectious diseases, environmental epidemiology; research skills and statistical analysis; spatial analysis in epidemiology	-	-	-	-	Economics of One Health	Research project	-
21	Europe	Master	Master of Science in One Health	University of Edinburgh	United Kingdom	Introduction to One Health; Ecohealth conservation medicine; One Health policy; One Health application for trans-global problem	Pastoralism and herd health; wildlife disease management; ecosystem health; water and sanitation	Emerging infectious diseases; One Health application to control emerging disease; animal reservoir as the source of animal and human disease; One Health application to control endemic zoonoses; zoonotic disease; integrated human and animal disease surveillance system; surveillance and trans-boundary diseases affecting international trade	-	Research approaches and study design across disciplines; applied veterinary epidemiology; applied epidemiology and public health; GIS and spatial data analysis	Innovative approaches to health challenges across disciplines; Ecosystem resilience and extreme events	Communication and public engagement	-	Ethical consideration of surveillance; Captive and free-ranging animal welfare	Socio-economic principles of One Health; managing and leading conservation projects	Research project	Connecting environment and society; environmental law
22	Europe	Master	Master of Science in One Health	University of Glasgow	United Kingdom	A One Health approach	Principles of public health and global health; human-wildlife conflict	Zoonotic diseases and antimicrobial resistance: a One Health approach; integrated infectious disease control	Antimicrobial resistance	Introduction to epidemiology	-	-	Introduction to global food insecurity	-	Health economics	Research design and dissemination; research project	-
23	North America	Master	Master of Science in One Health	University of Western Onatrio (Western University)	Canada	Foundation of One Health; One Health approach into action and policy change.	Human health; social determinants of health; animal health; animals in the wild; livestock; companion animals; laboratory animal; Ecosystem and environmental health	Data surveillance system; zoonoses	Antimicrobial resistance; comparative pathology	Quantitative/qualitative research methods	Detection; Response; prevention	Engaging stakeholders	-	Animals in research	Context, economy, culture and policy; stakeholders, implementation, translation	Research project	-
24	North America	Master	Master of Science in One health	Ross University	Saint Kitts and Nevis	One Health	Global public health; environmental health in public health; health, disease and environment; conservation medicine	Zoonoses	-	Epidemiology; biostatistics; research project design	Disaster preparedness	Science communication and outreach	Safety of food of animal origin	-	Animal health program management	Capstone project	Advocacy in public health policy and law, cultural competency
25	North America	Master	Master of Public Health with concentration in Animals, People, and the Environment	Colorado State University	United States	One Health in public health	Public health foundations; social and community health; perspectives in global health; veterinary preventive medicine; environmental public health and policy; ecotoxicology; politics of environment and sustainability; climate change and health; disasters, climate change & health	Emerging infectious diseases	Principles & mechanisms of disease; bacteriology and mycology	Epidemiology for public health; quantitative methods in public health; nutritional epidemiology; epidemiology of infectious diseases/zoonoses; GIS and health	Field methods of disease investigation; public health emergency preparedness; international disasters and global humanitarianism; investigation of disease outbreaks	Health communication skills: a public health approach;	Current issues in food safety; molecular approaches to food safety; food systems, nutrition and food security; food biotechnology	-	Health systems, management & policy; public policy analysis	Practicum, capstone project	Advanced issues in agriculture; principles of cooperative extension; food, hunger and culture; social processes of risk; sociology of food systems & agriculture
26	North America	Master	Master of Public Health with Infectious Disease and Zoonosis	Kansas State University	United States	Introduction to One Health	Social and behavioral sciences; principles of animal disease control; veterinary public health; environmental health sciences; fundamentals of ecology	Emerging diseases; disease detection and surveillance; disease vectors; molecular diagnostics of infectious diseases	Immunology; principles of veterinary immunology; pathogens/pathogenic mechanisms; host response to pathogens/immunology; environmental/ecological influences; pathogenic microbiology; veterinary bacteriology and mycology; toxicology; human parasitology; biology of fungi; genetics of microorganisms; microbial ecology; general virology; veterinary virology	Epidemiology; biostatistics, GIS	Risk assessment	Strategic health communications	Quantitative analysis in food production; multidisc overview food safety and security; food protection and defense	-	Health service administration	-	Multidisciplinary thought and writing
27	North America	Master	Masters in Public Health (with a concentration in Global One Health)	Midwestern University	United States	Application of One Health principles and practice	Globalization and impacts to health; behavioral and social aspects of Public health; introduction to environmental & occupational health; Climate change, ecosystem stability and public health	-	-	Epidemiology	Public health emergency preparedness and disaster response	-	-	-	Health policy and management	-	-
28	North America	Master	Master of Public Health with specialization in Veterinary Public Health	Ohio State University	United States	One Health	Environmental health at the human level interface	Infectious disease epidemiology	-	Epidemiology of zoonotic diseases; veterinary epidemiology; advanced concepts & applications in veterinary epidemiology; molecular epidemiology; applied veterinary data analysis; design analysis in the health sciences; preventive medicine research design and methods	Biosecurity, emergency response & outbreak investigation	-	Foodborne diseases, food animal production systems and food safety; principles of food processing; food microbiology; food regulations	-		-	Critical evaluation of scientific literature
29	North America	Master	Master of Science in Conservation medicine (using one health)	Tufts University	United States	One Health	Human dimension of conservation medicine; ecology and conservation biology; health, disease and environment	Surveillance; field and lab techniques	-	Epidemiology; systematic review and analysis; fundamentals of biostatistics; GIS for conservation medicine	-	Communication	-	-	Project management	Externship	-
30	North America	Master	One Health Master's Degree (community advocacy concentration)	University of Alaska Fairbanks	United States	One Health	Community healing and wellness; preventative veterinary medicine	-	-	-	-	Persuasion; Cross-cultural conflict analysis and intervention; Communication and diversity in the professional world	-	-	Environmental economics; political economy of the circumpolar north	-	One Health colloquium; northern indigenous peoples and contemporary issues; international relations of the North; political economy of the global environment; 20th-century circumpolar history;
31	North America	Master	One Health Master's Degree (biomedical concentration)	University of Alaska Fairbanks	United States	One Health	Preventative Veterinary Medicine	Arctic zoonosis	Immunology; veterinary bacteriology; veterinary mycology; veterinary virology; environmental toxicology		-	Persuasion; Cross-cultural Conflict Analysis and Intervention; Communication and Diversity in the Professional World	-	-	Environmental economics	-	Introduction to biology of cancer
32	North America	Master	Master of Public Health in One Health	University of Arizona	United States	One Health	Sociocultural and behavioral aspects of public health; public health policy and management; global health; diseases of wildlife; principles of livestock health management; Environmental and occupational health; public health lens to climate change; ecosystem ecology and a sustainable future; climate change adaptation: perspectives at the nexus of science, society and resource management; environm…	Infectious diseases	General immunological concepts; pathogenic bacteriology; medical veterinary entomology	Basic principles of epidemiology; infectious disease epidemiology; biostatistics in public health	Public health experience – student epidemiology response team; outbreaks and environmental microbiology: then to now; managing to collaborate on environmental and natural resources conflicts	-	Food microbiology and biotechnology	-	Changing health policy: cultural understanding & epi analysis; microeconomics of economic development; natural resources policy and law;	Research project	-
33	North America	Master	Master of Health Science in Environmental and Global Health with a concentration in One Health	University of Florida	United States	Systems Thinking in One Health	Introduction to public health; environment and One Health; aquatic Systems and environmental health; environmental ecology of human pathogens; environmental policy and risk management in public health; quantitative assessment of environmental health impacts	Emerging infectious diseases in One Health	-	Principles of epidemiology; introduction to biostatistical methods	-	-	-	-		-	-
34	North America	Master	Master of Public Health with emphasis in Veterinary Public Health	University of Missouri	United States	One Health	Principles of public health; interdisciplinary perspectives in global health; social and behavioral sciences in public health; veterinary public health; human health and the environment; evaluating global public health programs	Emerging zoonoses	Immunology; fundamental virology; principles of toxicology	Applied epidemiology in community assessment; research methods and data analysis; epidemiology of vaccine-preventable diseases; statistical methods in the health sciences; GIS	Emergency preparedness	-	Food safety in public health; food microbiology	-	Health program design and management	Public health internship	-
35	North America	Master	Master of Public Health (One Health Track)	University of Pennsylvania	United States	One Health	Public health theories and framework; Methods of public health practices; Public health policy and administration;	Zoonotic and veterinary diseases	-	Introduction to epidemiology; introduction to biostatistics; One Health study design	-	-	Public health nutrition; Science & Politics of Food	Public health law and ethics		Research project	-
36	North America	Master	Master of Science in Environmental Health Sciences- Applied (One Health track)	University of Washington	United States	One Health: Human and animal health in a changing environment; current issues in occupational health at the human and animal interface,	Structural racism and public health; microbiome and environmental health; foundations of environmental & occupational health; ecology of environmentally transmitted microbial hazards; detection & control of environmentally transmitted microbial hazards	Environmental change and infectious disease	Antibiotic resistant bacteria/genes' impact on the environment and public health	Introduction to epidemiology; ,edical biometry; GIS in public health,	Assessing & managing risks from human exposure to environmental contaminants; quantitative microbial risk assessment; recognition of health and safety problems in industry	-	-	-		Internship; research project	-
37	North America	Master	Master of Science in Environmental Health Sciences (One Health track)	University of Washington	United States	One Health: Human and animal health in a changing environment;	Structural racism and public health; microbiome and environmental health;	Environmental change and infectious disease	-	Introduction to epidemiology; medical biometry; GIS in public health,	Assessing & managing risks from human exposure to environmental contaminants; quantitative microbial risk assessment; recognition of health and safety problems in industry	-	-	-		Internship; research project	Strategic and technological research;
38	North America	Master	Master of Public Health with concentration in Infectious Disease	Virginia Tech	United States	One Health	Foundations of public health; public health leadership and interprofessionalism; Public health program development and evaluation; public health policy and administration	Principles of infectious disease; public health infection control and prevention	-	Epidemiology and quantitative methods in public health; infectious disease epidemiology	-	-	-	-		Public health integrative learning experience	Health behavior and health education
39	South America	Master	Professional Master's Program in Unique 'One' Health	Rural Federal University of Pernambuco	Brazil	Standardization applied to One Health	Primary health care; animal health management; poultry health surveillance in One Health; conservation medicine, biodiversity and One Health	Surveillance of zoonoses; surveillance of arboviruses; surveillance of events of public health importance; poultry health surveillance; surveillance and inspection of food in daily practices	-	Observational epidemiological studies; geoepidemiology; epidemiological investigation in One Health	-	-	Surveillance and inspection of food in daily practices	Ethics applied to One Health	Public policy and behavior; public health policy;	Research project	Innovation and Entrepreneurship in One health; Health information system
40	South America	Master	One Health Master’s Degree	Universidade Santo Amaro	Brazil	One Health	Veterinary medicine in watershed areas; veterinary andrology; emerging diseases in dogs and cats; hemoparasites in dogs and cats; parasitic diseases in dogs and cats; collective medicine; contraception and population control of dogs And cats; health and well-being of wild animals; environmental fragmentation resulting from anthropization; conservation biology	Diagnostic methods applied to One Health	-	Basic epidemiology; Statistics applied to veterinary medicine	-	Health communication	Foodborne zoonoses	Homeopathy and animal welfare; ethology and animal welfare		interdisciplinary research activities	Basic molecular phylogeny
41	North America	Bachelor	Bachelor of Medical Science with honors specialization in One Health	University of Western Onatrio (Western University)	Canada	Foundation of One Health	Infectious diseases in global health; animal vs. human; animal health; animals in the wild; livestock; companion animals; laboratory animal; air quality and human health; relationship between ecosystem and social health	Zoonoses	Antimicrobial resistance; comparative pathology	Research methodology	-	-	-	Animals in research	Social systems, stakeholders, and policy solutions in One Health; governance and policy systems	Research project	-
42	North America	Bachelor	Bachelor of Science in One Health	Fontbonne University	United States	Introduction to One Health	Field ecology and animal behavior; conservation medicine; conservation biology	Disease ecology	Immunology; microbiology	Modelling and experimental design; R-basics; data analysis in R	-	-	-	-		One Health research project	General biology; college algebra; science and society; evolutionary biology; population genetics; chemistry
43	North America	Bachelor	Bachelor of Science in One Health	Westminister College	United States	One Health	Introduction to global public health; introduction to environmental science; environmental toxicology; environmental ethics; religion and the environment; biodiversity; ecology and field biology; conservation biology; women's health issues	-	Microbiology; virology; entomology	Introduction to epidemiology; statistics	-	-	Community nutrition	-		One Health capstone project	Bioprocesses; general chemistry; medicinal chemistry
Not included in the analysis because of unavailability of the curriculumn and/or not a Masters/Bachelor program
42	Africa	Master	Master of Science in One Health Food Safety	University of Zambia	Zambia	Information on courses offered not available
43	Africa	Master	Master of Science in One Health Food Safety & Risk Analysis	University of Zambia	Zambia	Information on courses offered not available
44	Africa	Master	Master of Science in One Health Laboratory Diagnostics	University of Zambia	Zambia	Information on courses offered not available
45	Asia	Master	Master of Public Health with concentration in One Health	Chittagong Veterinary and Animal Sciences University	Bangladesh	Information on courses offered not available
46	Asia	Master	Master of Public Health (One Health and Public Health track)	Hanoi Medical University	Vietnam	Information on courses offered not available
47	Europe	Master	Masters in Environmental Medicine	The Niccolò Cusano University	Italy	Information on courses offered not available
48	North America	Specialization	Initiative for One Health and the Environment	University of Maine	United States	Information on courses offered not available
49	North America	Specialization	Collaborative specialization in One Health	University of Guelph	Canada	Information on courses offered not available

## Sheet: Figure 2
Course	Total	n	%
Principles and concepts of One Health	43	43	100
Epidemiology and biostatistics	43	39	90.6977
Major branches of One Health	43	37	86.0465
Internship/ externship/ research project	43	35	81.3953
Infectious diseases, zoonoses, and surveillence	43	36	83.7209
Risk analysis and crises management	43	25	58.1395
Economics, policy, and management	43	25	58.1395
Food safety	43	17	39.5349
Microbiology, immunology, and allied	43	17	39.5349
Communication	43	14	32.5581
Ethics	43	13	30.2326
Others	43	25	58.1395
